# Supplementary material for: Comparative Analysis of Convergent Jellyfish Eyes Reveals Extensive Differences in Expression of Vision‐Related Genes
Source: Ecol Evol. 2025 Jul 14;15(7):e71784. doi: 10.1002/ece3.71784 (PMC12259307; doi:10.1002/ece3.71784)
Supplement: Supplementary file 5 — Table S5. Expression of opsin genes. [file ECE3-15-e71784-s002.xlsx]

## Sheet: Opsin_expression
Gene	OG	Species	log2FoldChange (Eye vs manubrium)*	p-value (Eye vs manubrium)**	log2FoldChange (Eye vs tentacles)*	p-value (Eye vs tentacles)**	log2FoldChange (Tentacles vs. manubrium)*	p-value (Eye vs tentacles)**	Mean expression, eye tissue (TPM10K)	Mean expression, manubria (TPM10K)	Mean expression, tentacles (TPM10K)	*: corresponds to "M" column of NoiSeq output **: for Sarsia and Aurelia: BH-adjusted DESeq2 p-values. For Tripedlia, given as 1 minus the "prob" column of NoiSeq
scaffold143.g5	N2.HOG0000854	Aurelia	4.77308	9.35456e-07	NA	NA	NA	NA	49.5332	1.56977	NA
scaffold168.g18	N2.HOG0000953	Aurelia	0.80018	0.153328	NA	NA	NA	NA	26.1222	13.565	NA
scaffold393.g1	N2.HOG0000953	Aurelia	6.93359	1.24638e-16	NA	NA	NA	NA	93.2058	0.674524	NA
scaffold955.g6	N2.HOG0000953	Aurelia	3.66393	2.72188e-12	NA	NA	NA	NA	18.2549	1.29527	NA
scaffold1077.g4	N2.HOG0000854	Aurelia	1.90988	0.153071	NA	NA	NA	NA	2.81549	0.697264	NA
scaffold1077.g5	N2.HOG0000854	Aurelia	7.51047	4.05258e-39	NA	NA	NA	NA	94.6678	0.483199	NA
TRINITY_DN385_c1_g1	N2.HOG0015366	Sarsia	-0.987148	0.413412	-2.45198	0.00209878	1.46483	0.0830978	5.33017	10.7097	32.5967	Genes with NA for DE results did not pass the low expression filter
TRINITY_DN1580_c0_g3	N2.HOG0023835	Sarsia	0.379291	0.916815	-0.0548942	0.988857	0.434185	0.774198	1.98739	1.55492	2.3601
TRINITY_DN2229_c0_g1	N2.HOG0000953	Sarsia	11.5467	1.70125e-29	5.71851	1.42137e-11	5.82823	6.31059e-08	456.779	0.146504	9.35395
TRINITY_DN4855_c1_g2	N2.HOG0002098	Sarsia	-3.34005	0.0107249	0.18982	0.969735	-3.52987	0.00414024	0.782263	8.47994	0.814267
TRINITY_DN5702_c0_g1	N2.HOG0002098	Sarsia	-0.967997	0.568384	-2.10359	0.0485675	1.13559	0.312379	4.19006	7.63166	18.6264
TRINITY_DN5702_c0_g2	N2.HOG0002098	Sarsia	-9.44813	1.28304e-06	0	1	-9.66954	3.78593e-07	0	13.3322	0
TRINITY_DN7495_c0_g1	N2.HOG0001672	Sarsia	2.2594	0.324093	4.22911	0.0154079	-1.96971	0.321146	16.0985	3.34488	0.873242
TRINITY_DN8322_c0_g1	N2.HOG0000953	Sarsia	3.81426	0.0320802	2.67204	0.19461	1.14222	0.616717	12.1305	0.703705	1.82339
TRINITY_DN10976_c0_g1	N2.HOG0000953	Sarsia	9.47847	3.09825e-07	0.936492	0.603483	8.54198	3.57043e-06	8.74897	0	5.0899
TRINITY_DN14546_c0_g1	N2.HOG0024042	Sarsia	0.741591	0.748712	1.67389	0.208546	-0.932303	0.481975	0	0	0
TRINITY_DN15166_c0_g1	N2.HOG0000953	Sarsia	3.69375	0.00175064	2.32365	0.0713142	1.3701	0.358749	0.44498	0	0
TRINITY_DN17437_c0_g1	N2.HOG0000953	Sarsia	9.94095	1.96776e-06	5.89582	0.000142023	4.04513	0.120955	4.41532	2.76414	1.61701
TRINITY_DN20380_c0_g1	N2.HOG0000953	Sarsia	6.37923	0.000381309	1.78978	0.530537	4.58945	0.0136251	4.04789	0.304013	0.90171
TRINITY_DN21206_c0_g1	N2.HOG0000953	Sarsia	-3.64021	0.213496	-3.69365	0.208621	0.0534383	0.988586	14.4035	0	0.262905
TRINITY_DN21833_c0_g1	N2.HOG0000953	Sarsia	6.3	1.078e-07	7.6347	1.7829e-08	-1.33469	0.509132	9.2818	0.132855	3.65534
TRINITY_DN23899_c0_g2	N2.HOG0024042	Sarsia	0.556649	0.887019	1.73603	0.30107	-1.17938	0.440352	0.0700699	1.13765	1.29313
TRINITY_DN25327_c0_g1	N2.HOG0000953	Sarsia	1.49572	0.365726	0.651491	0.795409	0.844233	0.584184	28.6781	0.358752	0.167709
TRINITY_DN30275_c0_g1	NA	Sarsia	-1.14195	0.387958	-4.02509	7.53764e-07	2.88314	0.000167253	4.27812	3.10455	1.4595
TRINITY_DN31949_c0_g1	N2.HOG0002098	Sarsia	-2.3274	0.113699	-3.53277	0.00519885	1.20538	0.426642	2.74135	0.982656	2.02834
TRINITY_DN37429_c0_g2	N2.HOG0000953	Sarsia	9.99293	5.80552e-06	5.07142	0.00256386	4.9215	0.0536132	1.09097	2.46506	20.0708
TRINITY_DN42331_c0_g1	N2.HOG0000953	Sarsia	6.79432	0.000455026	1.0332	0.602924	5.76112	0.00306677	2.72923	14.3385	35.1002
TRINITY_DN68376_c0_g1	N2.HOG0000953	Sarsia	5.0412	3.15182e-08	-0.576163	0.73759	5.61736	2.006e-10	8.59829	0	0.317063
TRINITY_DN12527_c0_g1	N2.HOG0000953	Sarsia	NA	NA	NA	NA	NA	NA	4.5443	0.0383875	2.56675
TRINITY_DN12527_c0_g2	N2.HOG0000953	Sarsia	NA	NA	NA	NA	NA	NA	0.157231	0.0661711	1.47298
TRINITY_DN61334_c0_g1	N2.HOG0000953	Sarsia	NA	NA	NA	NA	NA	NA	10.9242	0.359818	19.769
comp13605_c0	N2.HOG0000855	Tripedalia	8.90061	0.00645359	5.86832	0.00648884	-3.03229	0.759947	68.6789	0	1.14927
comp16244_c0	N2.HOG0011686	Tripedalia	9.85252	0.00719784	5.4983	0.00735182	-4.35422	0.720836	64.2161	0	1.38877
comp16392_c0	N2.HOG0000854	Tripedalia	6.7203	0.00268899	9.68801	0.00259655	2.96771	0.772537	116.791	1.07095	0.13841
comp16498_c0	N2.HOG0000854	Tripedalia	9.42657	0.00283173	8.39428	0.00276864	-1.03229	0.895969	112.536	0.158119	0.326964
comp35326_c0	N2.HOG0000855	Tripedalia	7.24289	0.013919	6.2106	0.0143367	-1.03229	0.871849	43.8846	0	0.579259
comp41950_c2	N2.HOG0000854	Tripedalia	8.75995	0.00796503	8.72766	0.00786557	NA	NA	60.5466	0	0
comp45925_c0	N2.HOG0000953	Tripedalia	11.8637	0.000168221	10.8314	0.000139191	-1.03229	0.927528	359.663	0	0.192957
comp51789_c0	N2.HOG0000855	Tripedalia	12.4402	0.000129989	8.82294	0.000116414	-3.61725	0.797808	383.066	0	0.82688
comp60946_c2	N2.HOG0000855	Tripedalia	4.82232	0.0258194	7.37499	0.0251177	2.55267	0.772565	32.5039	1.11083	0
comp63167_c0	N2.HOG0000854	Tripedalia	5.16252	0.00999133	4.35262	0.0105988	-0.809896	0.767554	54.1235	1.46112	2.58973
comp72978_c0	N2.HOG0000953	Tripedalia	13.039	0	13.7071	0	0.668151	0.836551	11453.6	1.31582	0.837199
comp74210_c1	N2.HOG0021732	Tripedalia	2.81252	0.0107101	4.20169	0.00367465	1.38918	0.248881	101.63	13.9877	5.39918
comp67909_c0	N2.HOG0000854	Tripedalia	NA	NA	NA	NA	NA	NA	0	0	0
